# Supplementary material for: Metabolomic profiling reveals severe skeletal muscle group-specific perturbations of metabolism in aged FBN rats
Source: Biogerontology. 2014 Mar 21;15(3):217–32. doi: 10.1007/s10522-014-9492-5 (PMC4019835; doi:10.1007/s10522-014-9492-5)
Supplement: Supplementary file 5 — Supplementary material 5 (XLSX 54 kb) [file 10522_2014_9492_MOESM5_ESM.xlsx]

## Sheet: Heat Map - GASTROC & SOLEUS
Metabolomic profiling reveals severe skeletal muscle group-specific perturbations of metabolism in aged FBN rats S.M. Garvey1 ∙ J.E. Dugle1 ∙ A.D. Kennedy2 ∙ J.E. McDunn2 ∙ W. Kline3 ∙ L. Guo2 ∙ D.C. Guttridge3 ∙ S.L. Pereira1 ∙ N.K. Edens1 1Abbott Nutrition R&D, Columbus, OH ∙ 2Metabolon, Inc., Durham, NC ∙ 3The Ohio State University, Columbus, OH
Online Resource 5 Relative ratios of gastrocnemius and soleus muscle biochemicals from 32- and 15-month-old FBN rats (green and red shading indicate statistically significant decreases or increases in fold of change, respectively; <RT, values from at least one experimental group for given muscle do not meet 70% fill reporting threshold, i.e., at least 6 of 8 rats)
GASTROCNEMIUS & SOLEUS							Fold of Change			Statistical Value
							Gastroc	Soleus		Gastroc		Soleus
SUPER PATHWAY	SUB PATHWAY	BIOCHEMICAL NAME	PLATFORM	Kegg	HMDB		32-month vs. 15-month	32-month vs. 15-month		32-month vs. 15-month		32-month vs. 15-month
										P-VALUE	Q-VALUE	P-VALUE	Q-VALUE
Amino acid	Glycine, serine and threonine metabolism	glycine	GC/MS	C00037	HMDB00123		0.87	0.87		0.3883	0.2758	0.2442	0.1477
		sarcosine (N-Methylglycine)	GC/MS	C00213	HMDB00271		0.78	0.73		0.1478	0.1358	0.0316	0.0325
		serine	GC/MS	C00065	HMDB03406		1.73	0.91		0.0031	0.0065	0.3297	0.1769
		threonine	LC/MS pos	C00188	HMDB00167		1.19	1.26		0.034	0.0408	0.0043	0.0086
		N-acetylthreonine	LC/MS neg				0.84	0.92		0.0972	0.0972	0.4804	0.2262
		betaine	LC/MS pos	C00719	HMDB00043		1.2	1.19		0.0378	0.0448	0.1422	0.1
	Alanine and aspartate metabolism	alanine	GC/MS	C00041	HMDB00161		1.14	0.61		0.1524	0.1372	0.0072	0.0117
		beta-alanine	GC/MS	C00099	HMDB00056		1.07	0.92		0.5307	0.3404	0.5133	0.2395
		aspartate	GC/MS	C00049	HMDB00191		0.92	0.44		0.5257	0.3384	0.0014	0.0038
		N-acetylaspartate (NAA)	LC/MS pos	C01042	HMDB00812		0.52	0.82		0.3347	0.2556	0.2537	0.152
		asparagine	GC/MS	C00152	HMDB00168		1.91	0.73		0.062	0.067	0.1636	0.1099
	Glutamate metabolism	glutamate	LC/MS pos	C00025	HMDB03339		1.34	0.89		0.0085	0.0138	0.0104	0.0158
		glutamine	LC/MS pos	C00064	HMDB00641		1.29	1.01		0.0033	0.0066	0.8754	0.3462
		pyroglutamine	LC/MS pos				0.13	0.1		< 0.001	1.48642e-05	< 0.001	6.4314e-06
		N-acetyl-aspartyl-glutamate (NAAG)	LC/MS pos	C12270	HMDB01067		0.97	1.01		0.3339	0.2556	0.9059	0.3537
	Histidine metabolism	histidine	LC/MS neg	C00135	HMDB00177		1.52	1.01		0.009	0.0143	0.9539	0.3665
		urocanate	LC/MS pos	C00785	HMDB00301		2.28	2.69		0.0205	0.0277	0.0043	0.0086
		3-methylhistidine	LC/MS neg	C01152	HMDB00479		1.43	1.09		0.0073	0.0125	0.47	0.2239
		histamine	LC/MS pos	C00388	HMDB00870		1.57	1.03		0.0231	0.0305	0.6743	0.2889
	Lysine metabolism	lysine	LC/MS pos	C00047	HMDB00182		1.92	1.32		< 0.001	0.0001	< 0.001	0.0024
		N-6-trimethyllysine	LC/MS pos				2.38	1.34		< 0.001	0.0008	0.1477	0.103
	Phenylalanine & tyrosine metabolism	phenylalanine	LC/MS pos	C00079	HMDB00159		1.42	1.22		< 0.001	0.0005	0.0404	0.0398
		tyrosine	LC/MS pos	C00082	HMDB00158		1.26	1.34		0.0016	0.004	0.0041	0.0085
		3-(4-hydroxyphenyl)lactate	LC/MS neg	C03672	HMDB00755		0.96	0.9		0.5954	0.3708	0.1625	0.1099
		phenylacetylglycine	LC/MS neg	C05598	HMDB00821		0.97	0.61		0.7745	0.4379	0.1894	0.1217
		phenol sulfate	LC/MS neg	C02180			1.16	0.83		0.2739	0.2231	0.9461	0.3665
	Tryptophan metabolism	kynurenate	LC/MS neg	C01717	HMDB00715		1.17	1.55		0.3388	0.2565	0.2999	0.1659
		kynurenine	LC/MS pos	C00328	HMDB00684		1.1	1.86		0.3543	0.2592	0.1347	0.0967
		tryptophan	LC/MS pos	C00078	HMDB00929		1.26	1.29		0.0073	0.0125	0.0183	0.0228
		C-glycosyltryptophan	LC/MS pos				1.46	1.27		< 0.001	0.0022	0.0261	0.0288
		3-indoxyl sulfate	LC/MS neg		HMDB00682		<RT	0.99		n/a	n/a	0.8579	0.3426
	Valine, leucine and isoleucine metabolism	3-methyl-2-oxobutyrate	LC/MS neg	C00141	HMDB00019		1.54	0.89		0.4224	0.291	0.986	0.3757
		3-methyl-2-oxovalerate	LC/MS neg	C00671	HMDB03736		1.34	1.08		0.3096	0.2424	0.6673	0.2874
		isoleucine	LC/MS pos	C00407	HMDB00172		1.34	1.18		< 0.001	0.0021	0.0786	0.066
		leucine	LC/MS pos	C00123	HMDB00687		1.52	1.32		< 0.001	0.0005	0.0117	0.017
		valine	LC/MS pos	C00183	HMDB00883		1.38	1.19		< 0.001	0.001	0.0924	0.074
		4-methyl-2-oxopentanoate	LC/MS neg	C00233	HMDB00695		2.2	1.02		0.0971	0.0972	0.7608	0.3182
		isobutyrylcarnitine	LC/MS pos		HMDB00736		0.96	0.51		0.9901	0.5096	< 0.001	0.003
		2-methylbutyroylcarnitine	LC/MS pos		HMDB00378		0.94	0.84		0.4444	0.3031	0.1137	0.0871
		isovalerylcarnitine	LC/MS pos		HMDB00688		0.94	0.94		0.9752	0.5079	0.5282	0.2428
		malonylcarnitine	LC/MS pos		HMDB02095		1.07	0.96		0.677	0.3999	0.8019	0.3309
		hydroxyisovaleroyl carnitine	LC/MS pos				0.86	0.48		0.0247	0.0322	< 0.001	0.0001
	Cysteine, methionine, SAM, taurine metabolism	cysteine	GC/MS	C00097	HMDB00574		1.75	1.27		0.001	0.0027	0.6776	0.2893
		hypotaurine	GC/MS	C00519	HMDB00965		1.94	0.67		< 0.001	0.0005	0.057	0.0506
		taurine	LC/MS pos	C00245	HMDB00251		1.29	0.94		< 0.001	0.0001	0.1732	0.1136
		methionine	LC/MS pos	C00073	HMDB00696		1.36	1.25		< 0.001	0.0011	0.0302	0.0321
		N-acetylmethionine	LC/MS neg	C02712	HMDB11745		0.87	1.27		0.2106	0.1783	0.0662	0.0579
	Urea cycle; arginine-, proline-, metabolism	arginine	LC/MS pos	C00062	HMDB03416		2.27	1.55		< 0.001	0.0001	< 0.001	1.0729e-06
		ornithine	GC/MS	C00077	HMDB03374		1.66	0.88		0.0051	0.0093	0.4105	0.2059
		urea	GC/MS	C00086	HMDB00294		0.79	0.5		0.062	0.067	0.0495	0.0452
		proline	LC/MS pos	C00148	HMDB00162		1.31	1.29		0.001	0.0027	0.0062	0.0107
		citrulline	LC/MS pos	C00327	HMDB00904		1.03	0.92		0.7561	0.4303	0.0874	0.0714
		N-acetylornithine	LC/MS pos	C00437	HMDB03357		0.89	0.77		0.1007	0.0977	0.0075	0.0118
		trans-4-hydroxyproline	GC/MS	C01157	HMDB00725		0.71	0.71		0.0392	0.0457	0.1212	0.0906
	Creatine metabolism	creatine	LC/MS neg	C00300	HMDB00064		0.94	0.87		0.0048	0.009	0.0012	0.0035
		creatinine	LC/MS pos	C00791	HMDB00562		0.86	0.74		0.2103	0.1783	0.0025	0.006
	Butanoate metabolism	2-aminobutyrate	GC/MS	C02261	HMDB00650		1.26	0.93		0.1511	0.1372	0.3456	0.1807
	Polyamine metabolism	5-methylthioadenosine (MTA)	LC/MS pos	C00170	HMDB01173		1.23	0.65		0.0324	0.0399	< 0.001	0.0028
		spermidine	LC/MS pos	C00315	HMDB01257		1.47	1.91		0.0359	0.0428	0.0035	0.0076
	Glutathione metabolism	glutathione, reduced (GSH)	LC/MS pos	C00051	HMDB00125		1.62	0.96		0.3426	0.2583	0.3369	0.179
		5-oxoproline	LC/MS neg	C01879	HMDB00267		1.77	1.02		0.0023	0.0054	0.834	0.3363
		glutathione, oxidized (GSSG)	LC/MS pos	C00127	HMDB03337		1.23	0.78		0.0247	0.0322	< 0.001	0.0012
		cysteine-glutathione disulfide	LC/MS pos		HMDB00656		2.08	2.74		< 0.001	0.0008	0.2593	0.1546
		ophthalmate	LC/MS pos		HMDB05765		1.26	0.93		0.0809	0.0834	0.3762	0.1918
Peptide	Dipeptide	glycylproline	LC/MS pos		HMDB00721		1.45	1.17		0.0296	0.0372	0.4156	0.2076
		glycylisoleucine	LC/MS pos				1.36	0.85		0.0136	0.0202	0.2952	0.1653
		glycylleucine	LC/MS pos	C02155	HMDB00759		1.47	0.94		< 0.001	0.0009	0.5553	0.2501
		alanylleucine	LC/MS pos				0.63	<RT		0.0632	0.0678	n/a	n/a
		aspartylphenylalanine	LC/MS pos		HMDB00706		1.44	<RT		0.0394	0.0457	n/a	n/a
		prolylleucine	LC/MS pos				1.35	0.99		0.0032	0.0065	0.8326	0.3363
		isoleucylisoleucine	LC/MS pos				0.77	<RT		0.1312	0.1246	n/a	n/a
		isoleucylleucine	LC/MS pos				0.26	<RT		0.0015	0.0039	n/a	n/a
		alanyltyrosine	LC/MS pos				0.27	<RT		< 0.001	0.0009	n/a	n/a
		alanylvaline	LC/MS pos				0.53	<RT		0.0082	0.0133	n/a	n/a
		leucylleucine	LC/MS pos	C11332			0.38	<RT		< 0.001	0.0011	n/a	n/a
	Dipeptide derivative	carnosine	LC/MS neg	C00386	HMDB00033		0.67	0.85		< 0.001	0.0001	0.0053	0.0096
		anserine	LC/MS neg	C01262	HMDB00194		0.78	0.78		< 0.001	0.0001	< 0.001	0.0014
	gamma-glutamyl	gamma-glutamylleucine	LC/MS pos				<RT	0.82		n/a	n/a	0.0073	0.0117
Carbohydrate	Fructose, mannose, galactose, starch, and sucrose metabolism	fructose	GC/MS	C00095	HMDB00660		1.17	0.58		0.321	0.2485	0.0061	0.0107
		galactitol (dulcitol)	GC/MS	C01697	HMDB00107		0.66	<RT		0.0659	0.0703	n/a	n/a
		maltose	GC/MS	C00208	HMDB00163		4.43	0.83		< 0.001	0.0003	0.2961	0.1653
		mannose	GC/MS	C00159	HMDB00169		2.18	0.77		0.0035	0.007	0.5226	0.2423
		mannose-6-phosphate	GC/MS	C00275	HMDB01078		0.94	0.62		0.8802	0.4803	0.0113	0.017
		sorbitol	GC/MS	C00794	HMDB00247		1.58	0.85		0.0293	0.0372	0.2872	0.1634
		maltotriose	GC/MS	C01835	HMDB01262		7.06	0.64		< 0.001	0.0001	0.0446	0.042
		maltotetraose	LC/MS neg	C02052	HMDB01296		5.65	0.86		< 0.001	0.0001	0.2729	0.1607
		maltopentaose	LC/MS pos	C06218	HMDB12254		<RT	0.92		n/a	n/a	0.5333	0.2428
		maltohexaose	LC/MS neg	C01936	HMDB12253		<RT	0.84		n/a	n/a	0.3638	0.1863
	Glycolysis, gluconeogenesis, pyruvate metabolism	1,5-anhydroglucitol (1,5-AG)	GC/MS	C07326	HMDB02712		2.07	1.36		0.0026	0.0058	0.3546	0.1838
		glycerate	GC/MS	C00258	HMDB00139		2.53	0.72		< 0.001	0.0009	0.0771	0.0652
		glucose-6-phosphate (G6P)	GC/MS	C00668	HMDB01401		1	0.59		0.644	0.3925	0.0137	0.0186
		glucose 1-phosphate	GC/MS	C00103	HMDB01586		1.1	0.69		0.2986	0.2376	0.05	0.0453
		glucose	GC/MS	C00293	HMDB00122		1.19	0.71		0.0412	0.0475	0.0325	0.0332
		1,6-anhydroglucose	GC/MS		HMDB00640		0.8	<RT		0.3798	0.2731	n/a	n/a
		fructose-6-phosphate	GC/MS	C05345	HMDB00124		0.94	0.61		0.9995	0.5097	0.0226	0.0263
		2-phosphoglycerate	GC/MS	C00631	HMDB03391		<RT	0.86		n/a	n/a	0.5772	0.259
		3-phosphoglycerate	GC/MS	C00597	HMDB00807		5.58	1.09		< 0.001	0.0005	0.9458	0.3665
		phosphoenolpyruvate (PEP)	GC/MS	C00074	HMDB00263		<RT	0.89		n/a	n/a	0.2736	0.1607
		pyruvate	GC/MS	C00022	HMDB00243		1.44	0.78		0.0059	0.0103	0.1343	0.0967
		Isobar: fructose 1,6-diphosphate, glucose 1,6-diphosphate	LC/MS neg				<RT	1.5		n/a	n/a	0.2872	0.1634
		lactate	GC/MS	C00186	HMDB00190		0.78	0.52		< 0.001	0.002	0.0028	0.0065
	Nucleotide sugars, pentose metabolism	Isobar: ribulose 5-phosphate, xylulose 5-phosphate	GC/MS				2.61	0.6		0.0011	0.0029	0.0129	0.0177
		sedoheptulose-7-phosphate	GC/MS	C05382	HMDB01068		<RT	0.83		n/a	n/a	0.2989	0.1659
		ribose	GC/MS	C00121	HMDB00283		2.04	0.73		< 0.001	0.0018	0.0416	0.0398
		ribose 5-phosphate	GC/MS	C00117	HMDB00618		2.63	0.82		< 0.001	0.0005	0.4371	0.2124
		ribulose	GC/MS	C08354,C00309,C00310,C00312,C00508	HMDB00621,HMDB03371		2.88	0.63		< 0.001	0.0009	0.0141	0.0187
		xylulose	GC/MS	C00310	HMDB00621		<RT	0.71		n/a	n/a	0.4256	0.2101
Energy	Krebs cycle	citrate	LC/MS neg	C00158	HMDB00094		0.47	<RT		0.0098	0.0155	n/a	n/a
		succinylcarnitine	LC/MS pos				0.63	0.47		< 0.001	0.0008	< 0.001	0.0005
		fumarate	GC/MS	C00122	HMDB00134		0.93	0.56		0.4698	0.3146	0.0141	0.0187
		malate	GC/MS	C00149	HMDB00156		1.3	0.45		0.0776	0.0809	0.0016	0.004
	Oxidative phosphorylation	phosphate	GC/MS	C00009	HMDB01429		0.86	0.67		0.0108	0.0166	0.0175	0.0222
Lipid	Essential fatty acid	linolenate [alpha or gamma; (18:3n3 or 6)]	LC/MS neg	C06427	HMDB01388		1.34	0.77		0.3361	0.2556	0.0232	0.0267
		dihomo-linolenate (20:3n3 or n6)	LC/MS neg	C03242	HMDB02925		1.6	0.96		0.0533	0.0603	0.8859	0.3481
		eicosapentaenoate (EPA; 20:5n3)	LC/MS neg	C06428	HMDB01999		1.39	0.89		0.1922	0.1668	0.4598	0.2208
		docosapentaenoate (n3 DPA; 22:5n3)	LC/MS neg	C16513	HMDB01976		1.19	0.75		0.5758	0.3599	0.1416	0.1
		docosahexaenoate (DHA; 22:6n3)	LC/MS neg	C06429	HMDB02183		0.87	0.75		0.3728	0.2692	0.1173	0.0883
	Medium chain fatty acid	caproate (6:0)	LC/MS neg	C01585	HMDB00535		0.91	0.52		0.4728	0.3146	0.0114	0.017
		heptanoate (7:0)	LC/MS neg		HMDB00666		1.02	0.94		0.7897	0.4435	0.7089	0.3016
		laurate (12:0)	LC/MS neg	C02679	HMDB00638		0.95	0.92		0.5386	0.3441	0.2768	0.1611
		5-dodecenoate (12:1n7)	LC/MS neg		HMDB00529		<RT	0.94		n/a	n/a	0.6154	0.2702
	Long chain fatty acid	myristate (14:0)	LC/MS neg	C06424	HMDB00806		1.14	0.88		0.6897	0.4046	0.2694	0.1598
		myristoleate (14:1n5)	LC/MS neg	C08322	HMDB02000		1.21	1.01		0.1579	0.1414	0.9896	0.3757
		pentadecanoate (15:0)	GC/MS	C16537	HMDB00826		1.14	0.82		0.6643	0.3978	0.3381	0.179
		palmitate (16:0)	LC/MS neg	C00249	HMDB00220		1.16	0.91		0.3588	0.2602	0.2225	0.1366
		palmitoleate (16:1n7)	LC/MS neg	C08362	HMDB03229		1.69	1.2		0.0207	0.0278	0.161	0.1099
		margarate (17:0)	LC/MS neg		HMDB02259		1.09	0.59		0.8715	0.4801	0.0073	0.0117
		10-heptadecenoate (17:1n7)	LC/MS neg				1.11	0.92		0.7693	0.4364	0.4756	0.2257
		stearate (18:0)	LC/MS neg	C01530	HMDB00827		1.09	0.74		0.7285	0.4173	0.0174	0.0222
		oleate (18:1n9)	GC/MS	C00712	HMDB00207		2.11	1.03		0.0018	0.0044	0.8787	0.3464
		cis-vaccenate (18:1n7)	GC/MS	C08367			2.35	1.18		0.0023	0.0054	0.8199	0.3339
		linoleate (18:2n6)	LC/MS neg	C01595	HMDB00673		1.29	0.86		0.2762	0.224	0.0415	0.0398
		10-nonadecenoate (19:1n9)	LC/MS neg				1.47	0.83		0.1733	0.1527	0.141	0.1
		eicosenoate (20:1n9 or 11)	LC/MS neg		HMDB02231		1.26	0.58		0.5655	0.356	0.0011	0.0033
		dihomo-linoleate (20:2n6)	LC/MS neg				1.36	0.69		0.3151	0.2451	0.0199	0.024
		arachidonate (20:4n6)	LC/MS neg	C00219	HMDB01043		1.29	1		0.2097	0.1783	0.9008	0.3529
		adrenate (22:4n6)	LC/MS neg	C16527	HMDB02226		1.37	0.77		0.2596	0.2124	0.1263	0.0934
	Fatty acid, monohydroxy	4-hydroxybutyrate (GHB)	GC/MS	C00989	HMDB00710		<RT	0.89		n/a	n/a	0.5513	0.2501
	Fatty acid, dicarboxylate	azelate (nonanedioate)	LC/MS neg	C08261	HMDB00784		1.16	1.15		0.3005	0.238	0.585	0.2616
	Fatty acid metabolism (also BCAA metabolism)	propionylcarnitine	LC/MS pos	C03017	HMDB00824		0.73	0.56		< 0.001	0.0008	< 0.001	0.0001
		butyrylcarnitine	LC/MS pos	C02862	HMDB02013		1.1	1.75		0.4817	0.3148	0.0194	0.0237
	Fatty acid metabolism	valerylcarnitine	LC/MS pos				1.27	1.2		0.1525	0.1372	0.1717	0.1133
	Carnitine metabolism	carnitine	LC/MS pos	C00487	HMDB00062		0.77	0.73		< 0.001	0.0009	< 0.001	0.0014
		3-dehydrocarnitine	LC/MS pos	C02636			0.58	0.47		< 0.001	0.0001	< 0.001	0.0001
		acetylcarnitine	LC/MS pos				1.23	0.84		0.1523	0.1372	0.024	0.0274
		hexanoylcarnitine	LC/MS pos		HMDB00705		1.29	1.15		0.081	0.0834	0.3419	0.1803
		octanoylcarnitine	LC/MS pos				0.94	0.86		0.9277	0.4936	0.6592	0.2854
		palmitoylcarnitine	LC/MS pos	C02990	HMDB00222		0.69	<RT		0.6684	0.3989	n/a	n/a
	Bile acid metabolism	cholate	LC/MS neg	C00695	HMDB00619		2.01	1.54		0.0032	0.0065	0.0083	0.013
		beta-muricholate	LC/MS neg		HMDB00415		<RT	1.44		n/a	n/a	0.2224	0.1366
	Glycerolipid metabolism	ethanolamine	GC/MS	C00189	HMDB00149		1.3	0.65		0.1411	0.1325	0.0803	0.0665
		phosphoethanolamine	GC/MS	C00346	HMDB00224		1.42	0.66		0.4744	0.3146	0.1109	0.0855
		glycerol	GC/MS	C00116	HMDB00131		1.23	0.9		0.0169	0.0239	0.3013	0.166
		choline	LC/MS pos	C00114	HMDB00097		1.73	1.28		0.0053	0.0095	0.001	0.0032
		glycerol 3-phosphate (G3P)	GC/MS	C00093	HMDB00126		4.73	0.71		< 0.001	0.0001	0.0943	0.0749
		glycerophosphorylcholine (GPC)	LC/MS pos				1.76	0.86		< 0.001	0.0009	0.2044	0.1285
	Inositol metabolism	myo-inositol	GC/MS	C00137	HMDB00211		1.54	1.19		0.0191	0.0262	0.7325	0.3095
	Ketone bodies	3-hydroxybutyrate (BHBA)	GC/MS	C01089	HMDB00357		1.46	1.37		0.0541	0.0607	0.4359	0.2124
	Lysolipid	1-palmitoylglycerophosphoethanolamine	LC/MS neg				1.2	0.95		0.402	0.282	0.8283	0.3362
		2-palmitoylglycerophosphoethanolamine	LC/MS pos				0.91	<RT		0.9393	0.4983	n/a	n/a
		1-stearoylglycerophosphoethanolamine	LC/MS pos				0.85	0.33		0.7193	0.4149	0.0117	0.017
		1-oleoylglycerophosphoethanolamine	LC/MS neg				0.86	1.09		0.5164	0.3337	0.8622	0.3432
		2-oleoylglycerophosphoethanolamine	LC/MS neg				0.52	<RT		0.9831	0.5089	n/a	n/a
		1-linoleoylglycerophosphoethanolamine	LC/MS neg				1.12	0.7		0.7546	0.4303	0.0819	0.0673
		1-arachidonoylglycerophosphoethanolamine	LC/MS neg				1.41	0.46		0.2919	0.2345	0.0012	0.0034
		2-arachidonoylglycerophosphoethanolamine	LC/MS neg				1.36	0.32		0.4036	0.282	< 0.001	0.003
		1-palmitoylglycerophosphocholine	LC/MS pos	C04102			1.01	0.27		0.9963	0.5097	0.0073	0.0117
		2-palmitoylglycerophosphocholine	LC/MS pos				1.18	<RT		0.8893	0.4837	n/a	n/a
		1-stearoylglycerophosphocholine	LC/MS pos				1.08	0.24		0.9081	0.4847	0.0056	0.01
		1-oleoylglycerophosphocholine	LC/MS pos	C03916	HMDB02815		0.92	<RT		0.8057	0.4496	n/a	n/a
		2-oleoylglycerophosphocholine	LC/MS pos				1.03	<RT		0.8677	0.4795	n/a	n/a
		2-linoleoylglycerophosphocholine	LC/MS pos				<RT	0.49		n/a	n/a	0.0126	0.0175
		2-arachidonoylglycerophosphocholine	LC/MS pos				1.18	<RT		0.9574	0.5002	n/a	n/a
		2-docosahexaenoylglycerophosphoethanolamine	LC/MS pos				0.83	0.24		0.7931	0.444	0.0035	0.0076
		2-docosapentaenoylglycerophosphoethanolamine	LC/MS pos				0.97	<RT		0.8788	0.4803	n/a	n/a
		1-stearoylglycerophosphoinositol	LC/MS neg	C03819			1.2	0.54		0.568	0.3563	0.0044	0.0087
		1-arachidonoylglycerophosphoinositol	LC/MS neg	C03819			1.05	0.63		0.9524	0.5002	0.097	0.0763
	Monoacylglycerol	1-palmitoylglycerol (1-monopalmitin)	GC/MS	C01885			1.5	0.57		0.1	0.0977	0.0313	0.0325
		2-palmitoylglycerol (2-monopalmitin)	GC/MS				1	<RT		0.9077	0.4847	n/a	n/a
	Sphingolipid	sphingosine	LC/MS pos	C00319	HMDB00252		1.13	<RT		0.992	0.5096	n/a	n/a
		stearoyl sphingomyelin	GC/MS	C00550	HMDB01348		1.05	0.81		0.6836	0.4024	0.1776	0.1153
	Sterol/Steroid	cholesterol	GC/MS	C00187	HMDB00067		1.04	0.89		0.353	0.2592	0.3284	0.1769
		campesterol	GC/MS	C01789	HMDB02869		1.62	1.05		0.0087	0.014	0.9545	0.3665
Nucleotide	Purine metabolism, (hypo)xanthine/inosine containing	xanthine	LC/MS pos	C00385	HMDB00292		1.46	0.96		< 0.001	0.0008	0.4084	0.2057
		xanthosine	LC/MS pos	C01762	HMDB00299		1.85	0.9		0.0989	0.0976	0.4863	0.2282
		hypoxanthine	LC/MS neg	C00262	HMDB00157		1.84	0.81		< 0.001	0.0011	0.0066	0.0111
		inosine	LC/MS neg	C00294	HMDB00195		1.14	0.58		0.0153	0.0221	< 0.001	0.0001
	Purine metabolism, adenine containing	adenosine 2'-monophosphate (2'-AMP)	LC/MS neg	C00946	HMDB11617		1.75	1.05		< 0.001	0.0007	0.7172	0.3041
		adenosine 3'-monophosphate (3'-AMP)	LC/MS neg	C01367	HMDB03540		<RT	0.87		n/a	n/a	0.2206	0.1366
		adenosine 5'-monophosphate (AMP)	LC/MS neg	C00020	HMDB00045		0.52	0.73		0.2329	0.1953	0.4299	0.2113
		adenosine 5'-diphosphate (ADP)	LC/MS pos	C00008	HMDB01341		<RT	0.44		n/a	n/a	0.0031	0.0071
	Purine metabolism, guanine containing	guanosine	LC/MS neg	C00387	HMDB00133		0.99	0.32		0.9017	0.4847	< 0.001	0.0002
		guanosine 5'- monophosphate (GMP)	LC/MS pos	C00144	HMDB01397		0.92	0.87		0.4774	0.3146	0.3233	0.175
	Pyrimidine metabolism, cytidine containing	cytidine	LC/MS pos	C00475	HMDB00089		2.67	0.84		< 0.001	0.0001	0.0415	0.0398
		cytidine 5'-monophosphate (5'-CMP)	LC/MS pos	C00055	HMDB00095		0.32	0.86		< 0.001	0.0008	0.0713	0.0611
		2'-deoxycytidine	LC/MS pos	C00881	HMDB00014		1.76	1.06		< 0.001	0.0001	0.4568	0.2202
	Pyrimidine metabolism, uracil containing	uracil	GC/MS	C00106	HMDB00300		2.54	0.82		< 0.001	0.0022	0.1528	0.1054
		uridine	LC/MS neg	C00299	HMDB00296		1.23	0.38		0.0051	0.0093	< 0.001	1.44921e-05
		pseudouridine	LC/MS pos	C02067	HMDB00767		0.74	<RT		0.1752	0.1536	n/a	n/a
Cofactors and vitamins	Ascorbate and aldarate metabolism	ascorbate (Vitamin C)	GC/MS	C00072	HMDB00044		<RT	3.1		n/a	n/a	0.4525	0.219
	Nicotinate and nicotinamide metabolism	nicotinamide	LC/MS pos	C00153	HMDB01406		0.95	0.73		0.3829	0.2742	< 0.001	0.0025
		nicotinamide adenine dinucleotide (NAD+)	LC/MS pos	C00003	HMDB00902		0.09	<RT		< 0.001	0.0008	n/a	n/a
	Pantothenate and CoA metabolism	pantothenate	LC/MS pos	C00864	HMDB00210		0.89	0.54		0.1933	0.1669	< 0.001	1.11343e-05
		phosphopantetheine	LC/MS pos	C01134	HMDB01416		<RT	0.88		n/a	n/a	0.5936	0.2644
	Riboflavin metabolism	flavin adenine dinucleotide (FAD)	LC/MS neg	C00016	HMDB01248		1.08	0.61		0.6709	0.399	< 0.001	0.0011
Xenobiotics	Benzoate metabolism	hippurate	LC/MS neg	C01586	HMDB00714		0.97	0.84		0.9932	0.5096	0.4322	0.2116
	Chemical	glycerol 2-phosphate	GC/MS	C02979	HMDB02520		1.15	0.6		0.294	0.235	0.0923	0.074
