# Supplementary material for: Metabolomic profiling reveals severe skeletal muscle group-specific perturbations of metabolism in aged FBN rats
Source: Biogerontology. 2014 Mar 21;15(3):217–32. doi: 10.1007/s10522-014-9492-5 (PMC4019835; doi:10.1007/s10522-014-9492-5)
Supplement: Supplementary file 6 — Supplementary material 6 (XLSX 43 kb) [file 10522_2014_9492_MOESM6_ESM.xlsx]

## Sheet: Heat Map - PLASMA
Metabolomic profiling reveals severe skeletal muscle group-specific perturbations of metabolism in aged FBN rats S.M. Garvey1 ∙ J.E. Dugle1 ∙ A.D. Kennedy2 ∙ J.E. McDunn2 ∙ W. Kline3 ∙ L. Guo2 ∙ D.C. Guttridge3 ∙ S.L. Pereira1 ∙ N.K. Edens1 1Abbott Nutrition R&D, Columbus, OH ∙ 2Metabolon, Inc., Durham, NC ∙ 3The Ohio State University, Columbus, OH
Online Resource 6 Relative ratios of plasma biochemicals from 32- and 15-month-old FBN rats (green and red shading indicate statistically significant decreases or increases in fold of change, respectively)
PLASMA							Fold of Change		Statistical Values
SUPER PATHWAY	SUB PATHWAY	BIOCHEMICAL NAME	PLATFORM	Kegg	HMDB		32-month vs. 15-month		32-month vs. 15-month
									P-VALUE	Q-VALUE
Amino acid	Glycine, serine and threonine metabolism	glycine	GC/MS	C00037	HMDB00123		0.86		0.2034	0.2768
		sarcosine (N-Methylglycine)	GC/MS	C00213	HMDB00271		0.98		0.4165	0.3716
		dimethylglycine	GC/MS	C01026	HMDB00092		0.87		0.0457	0.1369
		N-acetylglycine	GC/MS		HMDB00532		0.9		0.3547	0.3425
		serine	GC/MS	C00065	HMDB03406		0.79		0.1364	0.241
		threonine	LC/MS pos	C00188	HMDB00167		1.35		0.0054	0.0343
		betaine	LC/MS pos	C00719	HMDB00043		1.08		0.2459	0.3063
	Alanine and aspartate metabolism	alanine	GC/MS	C00041	HMDB00161		1.02		0.9346	0.5057
		aspartate	GC/MS	C00049	HMDB00191		0.52		0.0042	0.0324
		asparagine	GC/MS	C00152	HMDB00168		0.98		0.7938	0.4649
	Glutamate metabolism	glutamate	GC/MS	C00025	HMDB03339		0.82		0.6109	0.4246
		glutamine	LC/MS pos	C00064	HMDB00641		1.03		0.6142	0.4253
		pyroglutamine	LC/MS pos				0.13		< 0.001	0.0019
	Histidine metabolism	histidine	LC/MS neg	C00135	HMDB00177		0.95		0.4786	0.3879
		3-methylhistidine	LC/MS neg	C01152	HMDB00479		1.07		0.1932	0.2723
	Lysine metabolism	lysine	GC/MS	C00047	HMDB00182		0.69		0.087	0.2007
		pipecolate	LC/MS pos	C00408	HMDB00070		1.04		0.2803	0.3118
		N6-acetyllysine	LC/MS pos	C02727	HMDB00206		0.96		0.6568	0.4366
	Phenylalanine & tyrosine metabolism	phenyllactate (PLA)	LC/MS neg	C05607	HMDB00779		0.82		0.256	0.3081
		phenylalanine	LC/MS pos	C00079	HMDB00159		0.93		0.0138	0.058
		p-cresol sulfate	LC/MS neg	C01468			0.93		0.725	0.4553
		tyrosine	LC/MS pos	C00082	HMDB00158		0.98		0.6875	0.4439
		3-(4-hydroxyphenyl)lactate	LC/MS neg	C03672	HMDB00755		1.03		0.7067	0.4523
		3-methoxytyrosine	LC/MS pos		HMDB01434		1.51		0.0084	0.0429
		phenylacetylglycine	LC/MS neg	C05598	HMDB00821		0.82		0.0916	0.2007
		2-(4-hydroxyphenyl)propionate	GC/MS	C03080			0.84		0.4418	0.3761
		3-phenylpropionate (hydrocinnamate)	LC/MS neg	C05629	HMDB00764		0.5		0.0069	0.0379
		phenol sulfate	LC/MS neg	C02180			0.9		0.653	0.4362
	Tryptophan metabolism	kynurenine	LC/MS pos	C00328	HMDB00684		0.98		0.7735	0.4616
		tryptophan	LC/MS pos	C00078	HMDB00929		0.92		0.0378	0.1275
		indolelactate	GC/MS	C02043	HMDB00671		1.01		0.9786	0.5151
		serotonin (5HT)	LC/MS pos	C00780	HMDB00259		0.8		0.47	0.3862
		C-glycosyltryptophan	LC/MS pos				1.05		0.4084	0.3715
		3-indoxyl sulfate	LC/MS neg		HMDB00682		0.86		0.1741	0.2704
		indolepropionate	LC/MS neg		HMDB02302		0.94		0.4038	0.3692
	Valine, leucine and isoleucine metabolism	3-methyl-2-oxobutyrate	LC/MS neg	C00141	HMDB00019		1.17		0.384	0.3561
		3-methyl-2-oxovalerate	LC/MS neg	C00671	HMDB03736		1.07		0.6888	0.4439
		levulinate (4-oxovalerate)	LC/MS neg		HMDB00720		0.96		0.7578	0.4596
		beta-hydroxyisovalerate	LC/MS neg		HMDB00754		1.12		0.4199	0.3729
		isoleucine	LC/MS pos	C00407	HMDB00172		1.02		0.6587	0.4366
		leucine	LC/MS pos	C00123	HMDB00687		1.02		0.724	0.4553
		valine	LC/MS pos	C00183	HMDB00883		1.02		0.6475	0.4354
		2-hydroxyisobutyrate	GC/MS		HMDB00729		1.28		0.0973	0.2007
		4-methyl-2-oxopentanoate	LC/MS neg	C00233	HMDB00695		1.12		0.6352	0.4317
		alpha-hydroxyisovalerate	LC/MS neg		HMDB00407		1.49		0.0012	0.0168
		isovalerylglycine	LC/MS pos		HMDB00678		0.8		0.1805	0.2723
		isobutyrylcarnitine	LC/MS pos		HMDB00736		0.59		0.1914	0.2723
		2-methylbutyroylcarnitine	LC/MS pos		HMDB00378		0.62		0.129	0.2324
		isovalerylcarnitine	LC/MS pos		HMDB00688		0.71		0.1532	0.2539
		hydroxyisovaleroyl carnitine	LC/MS pos				0.78		0.1957	0.2731
	Cysteine, methionine, SAM, taurine metabolism	cysteine	GC/MS	C00097	HMDB00574		0.68		0.0329	0.1131
		methionine	LC/MS pos	C00073	HMDB00696		0.91		0.0517	0.1454
		2-hydroxybutyrate (AHB)	GC/MS	C05984	HMDB00008		1.33		0.1404	0.2428
	Urea cycle; arginine-, proline-, metabolism	arginine	LC/MS pos	C00062	HMDB03416		0.95		0.4418	0.3761
		ornithine	GC/MS	C00077	HMDB03374		0.79		0.2026	0.2768
		urea	GC/MS	C00086	HMDB00294		0.79		0.0023	0.0223
		proline	LC/MS pos	C00148	HMDB00162		0.97		0.5301	0.4046
		citrulline	LC/MS pos	C00327	HMDB00904		1.1		0.2065	0.2777
		N-acetylornithine	LC/MS pos	C00437	HMDB03357		0.88		0.0431	0.1338
		trans-4-hydroxyproline	LC/MS pos	C01157	HMDB00725		0.75		0.0295	0.1054
		homocitrulline	LC/MS pos	C02427	HMDB00679		0.78		0.145	0.2447
		stachydrine	LC/MS pos	C10172	HMDB04827		0.8		0.257	0.3081
		homostachydrine	LC/MS pos	C08283	HMDB04827		0.82		0.051	0.1454
	Creatine metabolism	creatine	LC/MS pos	C00300	HMDB00064		1.53		0.005	0.0331
		creatinine	LC/MS pos	C00791	HMDB00562		0.76		< 0.001	0.0077
	Butanoate metabolism	2-aminobutyrate	LC/MS pos	C02261	HMDB00650		1.16		0.1891	0.2723
	Guanidino and acetamido metabolism	4-guanidinobutanoate	LC/MS pos	C01035	HMDB03464		0.71		0.0504	0.1454
	Glutathione metabolism	5-oxoproline	LC/MS neg	C01879	HMDB00267		0.91		0.2449	0.3063
		glutathione, oxidized (GSSG)	LC/MS pos	C00127	HMDB03337		0.96		0.8005	0.4657
		cysteine-glutathione disulfide	LC/MS pos		HMDB00656		0.88		0.5293	0.4046
		ophthalmate	LC/MS pos		HMDB05765		1.08		0.8105	0.4671
Peptide	Dipeptide	alanylalanine	GC/MS	C00993	HMDB03459		1.26		0.2531	0.3081
		pro-hydroxy-pro	LC/MS pos		HMDB06695		0.62		0.0048	0.033
	gamma-glutamyl	gamma-glutamylvaline	LC/MS pos				1.03		0.8572	0.4777
		gamma-glutamylleucine	LC/MS pos				0.96		0.4517	0.3811
		gamma-glutamylisoleucine	LC/MS pos				0.99		0.8785	0.4824
		gamma-glutamylmethionine	LC/MS pos				1		0.9005	0.493
		gamma-glutamylphenylalanine	LC/MS pos		HMDB00594		0.84		0.0608	0.159
		gamma-glutamyltyrosine	LC/MS pos				0.89		0.3824	0.3561
	Fibrinogen cleavage peptide	DTGTTSEFXEAGGDXR	LC/MS pos				0.62		0.0841	0.2002
		ADTGTTSEFXEAGGDXR	LC/MS pos				0.78		0.3581	0.3426
		ATTDSDKVDXSXA	LC/MS pos				0.45		0.0568	0.1527
		ATTDSDKVDXSXAR	LC/MS pos				0.59		0.1746	0.2704
Carbohydrate	Aminosugars metabolism	erythronate	GC/MS	C01620	HMDB00613		0.84		0.3082	0.3186
	Fructose, mannose, galactose, starch, and sucrose metabolism	erythrose	GC/MS	C01796	HMDB02649		0.72		0.2772	0.3118
		fructose	GC/MS	C00095	HMDB00660		0.95		0.8696	0.4799
		mannose	GC/MS	C00159	HMDB00169		1.02		0.9394	0.5058
	Glycolysis, gluconeogenesis, pyruvate metabolism	1,5-anhydroglucitol (1,5-AG)	LC/MS neg	C07326	HMDB02712		2.19		< 0.001	0.0137
		glycerate	GC/MS	C00258	HMDB00139		0.68		0.1937	0.2723
		glucose	GC/MS	C00293	HMDB00122		0.87		0.0568	0.1527
		pyruvate	GC/MS	C00022	HMDB00243		1.39		0.1514	0.2532
		lactate	GC/MS	C00186	HMDB00190		0.79		0.32	0.3235
Energy	Krebs cycle	citrate	GC/MS	C00158	HMDB00094		1.04		0.7422	0.4567
		cis-aconitate	LC/MS pos	C00417	HMDB00072		1.04		0.7286	0.4553
		alpha-ketoglutarate	GC/MS	C00026	HMDB00208		1.24		0.3562	0.3425
		succinate	GC/MS	C00042	HMDB00254		0.58		0.2042	0.2768
		succinylcarnitine	LC/MS pos				0.93		0.4811	0.3882
		mesaconate (methylfumarate)	GC/MS	C01732	HMDB00749		2.21		0.0895	0.2007
		malate	GC/MS	C00149	HMDB00156		0.7		0.6251	0.4313
	Oxidative phosphorylation	phosphate	GC/MS	C00009	HMDB01429		0.85		0.0093	0.0442
Lipid	Essential fatty acid	linolenate [alpha or gamma; (18:3n3 or 6)]	LC/MS neg	C06427	HMDB01388		0.95		0.4352	0.3761
		dihomo-linolenate (20:3n3 or n6)	LC/MS neg	C03242	HMDB02925		1.24		0.0476	0.1403
		eicosapentaenoate (EPA; 20:5n3)	LC/MS neg	C06428	HMDB01999		0.97		0.6343	0.4317
		docosapentaenoate (n3 DPA; 22:5n3)	LC/MS neg	C16513	HMDB01976		1.02		0.7185	0.4551
		docosahexaenoate (DHA; 22:6n3)	LC/MS neg	C06429	HMDB02183		0.93		0.4972	0.3908
	Medium chain fatty acid	caproate (6:0)	LC/MS neg	C01585	HMDB00535		1.11		0.5725	0.4137
		heptanoate (7:0)	LC/MS neg		HMDB00666		1.23		0.4616	0.3856
		caprylate (8:0)	LC/MS neg	C06423	HMDB00482		1.18		0.5308	0.4046
		pelargonate (9:0)	LC/MS neg	C01601	HMDB00847		1.25		0.4135	0.3716
		caprate (10:0)	LC/MS neg	C01571	HMDB00511		1.13		0.5463	0.4069
		undecanoate (11:0)	LC/MS neg		HMDB00947		1.03		0.7868	0.4635
		laurate (12:0)	LC/MS neg	C02679	HMDB00638		1.07		0.4004	0.3679
	Long chain fatty acid	myristate (14:0)	LC/MS neg	C06424	HMDB00806		1.14		0.0094	0.0442
		myristoleate (14:1n5)	LC/MS neg	C08322	HMDB02000		1.28		0.0061	0.0351
		palmitate (16:0)	LC/MS neg	C00249	HMDB00220		1.18		0.0032	0.0296
		palmitoleate (16:1n7)	LC/MS neg	C08362	HMDB03229		1.64		< 0.001	0.0005
		margarate (17:0)	GC/MS		HMDB02259		0.77		0.0435	0.1338
		10-heptadecenoate (17:1n7)	LC/MS neg				1.4		< 0.001	0.0104
		stearate (18:0)	LC/MS neg	C01530	HMDB00827		0.91		0.1112	0.2127
		oleate (18:1n9)	GC/MS	C00712	HMDB00207		1.16		0.1214	0.2231
		cis-vaccenate (18:1n7)	GC/MS	C08367			1.28		0.0073	0.0388
		linoleate (18:2n6)	LC/MS neg	C01595	HMDB00673		1.1		0.0644	0.1661
		stearidonate (18:4n3)	LC/MS neg	C16300	HMDB06547		1.03		0.9986	0.5192
		nonadecanoate (19:0)	LC/MS neg	C16535	HMDB00772		0.86		0.3347	0.3298
		10-nonadecenoate (19:1n9)	LC/MS neg				1.11		0.2619	0.3081
		eicosenoate (20:1n9 or 11)	LC/MS neg		HMDB02231		0.94		0.5616	0.4104
		dihomo-linoleate (20:2n6)	LC/MS neg				0.92		0.3064	0.3186
		mead acid (20:3n9)	LC/MS neg		HMDB10378		1.17		0.0926	0.2007
		arachidonate (20:4n6)	LC/MS neg	C00219	HMDB01043		0.96		0.5525	0.4069
		adrenate (22:4n6)	LC/MS neg	C16527	HMDB02226		0.97		0.8319	0.4707
	Fatty acid, dicarboxylate	azelate (nonanedioate)	LC/MS neg	C08261	HMDB00784		1.08		0.6864	0.4439
		hexadecanedioate	LC/MS neg		HMDB00672		1.08		0.5587	0.4098
		octadecanedioate	LC/MS neg		HMDB00782		0.86		0.1883	0.2723
	Fatty acid metabolism (also BCAA metabolism)	propionylcarnitine	LC/MS pos	C03017	HMDB00824		0.65		0.1334	0.238
		butyrylcarnitine	LC/MS pos	C02862	HMDB02013		0.71		0.4345	0.3761
		butyrylglycine	LC/MS pos		HMDB00808		0.94		0.8574	0.4777
	Fatty acid metabolism	isovalerate	LC/MS neg	C08262	HMDB00718		0.81		0.105	0.2051
	Carnitine metabolism	deoxycarnitine	LC/MS pos	C01181	HMDB01161		0.72		0.0125	0.0554
		carnitine	LC/MS pos	C00487	HMDB00062		0.89		0.2155	0.2837
		3-dehydrocarnitine	LC/MS pos	C02636			0.52		0.0014	0.0191
		acetylcarnitine	LC/MS pos				0.86		0.1013	0.2043
		hexanoylcarnitine	LC/MS pos		HMDB00705		0.84		0.2981	0.318
		octanoylcarnitine	LC/MS pos				1.05		0.7107	0.4533
		stearoylcarnitine	LC/MS pos		HMDB00848		1.44		0.0962	0.2007
	Bile acid metabolism	cholate	LC/MS neg	C00695	HMDB00619		1.23		0.2677	0.3081
		12-dehydrocholate	LC/MS neg		HMDB00400		0.86		0.794	0.4649
		glycocholate	LC/MS neg	C01921			3.18		0.0187	0.0766
		taurocholate	LC/MS neg	C05122	HMDB00036		5.19		0.0292	0.1054
		hyodeoxycholate	LC/MS neg	C15517	HMDB00733		0.95		0.9422	0.5058
		glycodeoxycholate	LC/MS neg	C05464	HMDB00631		1.19		0.9523	0.5058
		beta-muricholate	LC/MS neg		HMDB00415		0.95		0.499	0.3908
		tauro-beta-muricholate	LC/MS neg		HMDB00932		1.87		0.305	0.3186
		alpha-muricholate	LC/MS neg		HMDB00506		1.43		0.2706	0.3081
	Glycerolipid metabolism	glycerol	GC/MS	C00116	HMDB00131		1.07		0.6354	0.4317
		choline	LC/MS pos	C00114	HMDB00097		0.83		0.1923	0.2723
		glycerol 3-phosphate (G3P)	GC/MS	C00093	HMDB00126		0.89		0.4253	0.3759
		glycerophosphorylcholine (GPC)	LC/MS pos				1		0.7768	0.4621
	Inositol metabolism	myo-inositol	GC/MS	C00137	HMDB00211		0.68		0.044	0.1338
	Ketone bodies	3-hydroxybutyrate (BHBA)	GC/MS	C01089	HMDB00357		1.27		0.2269	0.2944
		acetoacetate	LC/MS neg	C00164	HMDB00060		1.26		0.603	0.4223
	Lysolipid	1-palmitoylglycerophosphoethanolamine	LC/MS neg				1.07		0.5182	0.4007
		1-stearoylglycerophosphoethanolamine	LC/MS neg				0.96		0.7278	0.4553
		1-oleoylglycerophosphoethanolamine	LC/MS neg				1.18		0.3228	0.3235
		1-linoleoylglycerophosphoethanolamine	LC/MS neg				0.95		0.5881	0.4171
		1-arachidonoylglycerophosphoethanolamine	LC/MS neg				0.99		0.9201	0.4993
		1-myristoylglycerophosphocholine	LC/MS pos				1.65		0.0762	0.1861
		1-palmitoylglycerophosphocholine	LC/MS pos	C04102			1.07		0.2407	0.306
		2-palmitoylglycerophosphocholine	LC/MS pos				1.3		0.1413	0.2428
		1-palmitoleoylglycerophosphocholine	LC/MS pos				1.95		0.0019	0.0213
		1-heptadecanoylglycerophosphocholine	LC/MS pos				1.22		0.4892	0.3897
		1-stearoylglycerophosphocholine	LC/MS pos				1.23		0.1402	0.2428
		2-stearoylglycerophosphocholine	LC/MS pos				1.36		0.1916	0.2723
		1-oleoylglycerophosphocholine	LC/MS pos	C03916	HMDB02815		1.3		0.0919	0.2007
		2-oleoylglycerophosphocholine	LC/MS pos				1.5		0.06	0.159
		1-linoleoylglycerophosphocholine	LC/MS pos	C04100			1.2		0.2043	0.2768
		2-linoleoylglycerophosphocholine	LC/MS pos				1.29		0.2329	0.2981
		1-eicosadienoylglycerophosphocholine	LC/MS pos				0.89		0.8309	0.4707
		1-eicosatrienoylglycerophosphocholine	LC/MS pos				1.36		0.2196	0.287
		1-arachidonoylglycerophosphocholine	LC/MS pos	C05208			1.12		0.283	0.3118
		2-arachidonoylglycerophosphocholine	LC/MS pos				1.5		0.2694	0.3081
		1-docosapentaenoylglycerophosphocholine	LC/MS pos				1.46		0.0894	0.2007
		1-docosahexaenoylglycerophosphocholine	LC/MS pos				1.43		0.0746	0.1845
		1-palmitoylglycerophosphoinositol	LC/MS neg	C03819			0.72		0.5888	0.4171
		1-stearoylglycerophosphoinositol	LC/MS neg	C03819			0.7		0.7451	0.4567
		1-arachidonoylglycerophosphoinositol	LC/MS neg	C03819			0.68		0.5728	0.4137
	Monoacylglycerol	1-stearoylglycerol (1-monostearin)	GC/MS	C01885			1.04		0.5482	0.4069
	Sphingolipid	sphinganine	LC/MS pos	C00836	HMDB00269		1.67		0.3192	0.3235
		sphingosine	LC/MS pos	C00319	HMDB00252		1.43		0.551	0.4069
		erythro-sphingosine-1-phosphate	LC/MS pos				1.34		0.1597	0.26
	Sterol/Steroid	cholesterol	GC/MS	C00187	HMDB00067		1.15		0.2836	0.3118
		corticosterone	LC/MS pos	C02140	HMDB01547		0.84		0.6752	0.4413
		beta-sitosterol	GC/MS	C01753	HMDB00852		1.2		0.2885	0.3134
		campesterol	GC/MS	C01789	HMDB02869		1.09		0.6374	0.4317
		7-alpha-hydroxy-3-oxo-4-cholestenoate (7-Hoca)	LC/MS neg	C17337			0.77		0.1681	0.2691
	Purine metabolism, adenine containing	N1-methyladenosine	LC/MS pos	C02494	HMDB03331		0.9		0.4275	0.376
		adenosine 5'-monophosphate (AMP)	LC/MS pos	C00020	HMDB00045		0.71		0.4629	0.3856
	Purine metabolism, urate metabolism	urate	LC/MS neg	C00366	HMDB00289		0.66		0.3047	0.3186
		allantoin	GC/MS	C02350	HMDB00462		0.87		0.2888	0.3134
	Pyrimidine metabolism, cytidine containing	cytidine	LC/MS pos	C00475	HMDB00089		0.81		0.0945	0.2007
		5-methylcytidine	LC/MS pos		HMDB00982		0.99		0.8248	0.4707
		2'-deoxycytidine	LC/MS pos	C00881	HMDB00014		1.22		< 0.001	0.0077
	Pyrimidine metabolism, uracil containing	uracil	GC/MS	C00106	HMDB00300		0.64		0.1763	0.2704
		5,6-dihydrouracil	GC/MS	C00429	HMDB00076		0.71		0.1026	0.2044
		uridine	LC/MS neg	C00299	HMDB00296		0.78		0.545	0.4069
		pseudouridine	LC/MS neg	C02067	HMDB00767		0.97		0.4372	0.3761
Cofactors and vitamins	Ascorbate and aldarate metabolism	threonate	GC/MS	C01620	HMDB00943		0.53		0.002	0.0213
	Hemoglobin and porphyrin	heme	LC/MS pos	C00032	HMDB03178		2.22		0.0136	0.058
	Nicotinate and nicotinamide metabolism	nicotinamide	LC/MS pos	C00153	HMDB01406		0.96		0.5863	0.4171
		adenosine 5'diphosphoribose	LC/MS neg	C00301	HMDB01178		1.27		0.8477	0.4753
		trigonelline (N'-methylnicotinate)	LC/MS pos	C01004	HMDB00875		0.92		0.4657	0.3858
	Pantothenate and CoA metabolism	pantothenate	LC/MS pos	C00864	HMDB00210		0.52		0.0048	0.033
	Riboflavin metabolism	riboflavin (Vitamin B2)	LC/MS pos	C00255	HMDB00244		0.88		0.3242	0.3235
	Tocopherol metabolism	alpha-tocopherol	GC/MS	C02477	HMDB01893		1.1		0.4409	0.3761
	Vitamin B6 metabolism	pyridoxate	LC/MS neg	C00847	HMDB00017		0.66		0.0018	0.0213
Xenobiotics	Benzoate metabolism	hippurate	LC/MS neg	C01586	HMDB00714		0.6		0.0038	0.0323
		catechol sulfate	LC/MS neg	C00090			1.07		0.6964	0.4472
		benzoate	GC/MS	C00180	HMDB01870		1.19		0.5368	0.4055
	Chemical	iminodiacetate (IDA)	GC/MS		HMDB11753		1.11		0.6095	0.4246
		glycerol 2-phosphate	GC/MS	C02979	HMDB02520		0.88		0.7448	0.4567
	EDTA	EDTA	LC/MS neg	C00284			1.28		0.4723	0.3862
	Food component/Plant	indoleacrylate	LC/MS neg		HMDB00734		0.94		0.5109	0.3968
	Sugar, sugar substitute, starch	erythritol	GC/MS	C00503	HMDB02994		0.83		0.2593	0.3081
