# Supplementary material for: Metabolomic profiling reveals severe skeletal muscle group-specific perturbations of metabolism in aged FBN rats
Source: Biogerontology. 2014 Mar 21;15(3):217–32. doi: 10.1007/s10522-014-9492-5 (PMC4019835; doi:10.1007/s10522-014-9492-5)
Supplement: Supplementary file 7 — Supplementary material 7 (XLSX 44 kb) [file 10522_2014_9492_MOESM7_ESM.xlsx]

## Sheet: Heat Map - URINE
Metabolomic profiling reveals severe skeletal muscle group-specific perturbations of metabolism in aged FBN rats S.M. Garvey1 ∙ J.E. Dugle1 ∙ A.D. Kennedy2 ∙ J.E. McDunn2 ∙ W. Kline3 ∙ L. Guo2 ∙ D.C. Guttridge3 ∙ S.L. Pereira1 ∙ N.K. Edens1 1Abbott Nutrition R&D, Columbus, OH ∙ 2Metabolon, Inc., Durham, NC ∙ 3The Ohio State University, Columbus, OH
Online Resource 7 Relative ratios of urine biochemicals from 32- and 15-month-old FBN rats (green and red shading indicate statistically significant decreases or increases in fold of change, respectively)
URINE							Fold of Change		Statistical Value
SUPER PATHWAY	SUB PATHWAY	BIOCHEMICAL NAME	PLATFORM	Kegg	HMDB		32-month vs. 15-month		32-month vs. 15-month
									P-VALUE	Q-VALUE
Amino acid	Glycine, serine and threonine metabolism	glycine	GC/MS	C00037	HMDB00123		0.74		0.0937	0.2143
		dimethylglycine	GC/MS	C01026	HMDB00092		1.1		0.5332	0.4883
		serine	GC/MS	C00065	HMDB03406		0.36		0.2254	0.3137
		N-acetylserine	LC/MS pos		HMDB02931		0.6		0.0222	0.1141
		threonine	GC/MS	C00188	HMDB00167		0.63		0.4102	0.4185
		N-acetylthreonine	LC/MS neg				0.8		0.1204	0.2312
		allo-threonine	GC/MS	C05519	HMDB04041		1.48		0.0197	0.1141
		3-methylcrotonylglycine	LC/MS pos		HMDB00459		1.08		0.6263	0.5156
		N-(2-furoyl)glycine	LC/MS neg		HMDB00439		1.65		0.1046	0.2225
	Alanine and aspartate metabolism	alanine	GC/MS	C00041	HMDB00161		0.71		0.3815	0.4056
		beta-alanine	GC/MS	C00099	HMDB00056		1.16		0.2849	0.3508
		aspartate	GC/MS	C00049	HMDB00191		0.15		0.2365	0.3154
		3-ureidopropionate	LC/MS pos	C02642	HMDB00026		0.98		0.9234	0.6042
	Glutamate metabolism	glutamate	GC/MS	C00025	HMDB03339		0.27		0.2555	0.3271
		glutamine	LC/MS pos	C00064	HMDB00641		0.88		0.7019	0.5364
		pyroglutamine	LC/MS pos				1.17		0.4055	0.4185
		gamma-aminobutyrate (GABA)	GC/MS	C00334	HMDB00112		1.24		0.1116	0.2263
		N-acetylglutamine	LC/MS neg	C02716	HMDB06029		0.71		0.026	0.1169
	Histidine metabolism	histidine	GC/MS	C00135	HMDB00177		0.32		0.5431	0.492
		N-acetylhistidine	LC/MS neg	C03095			0.7		0.0077	0.0743
		3-methylhistidine	GC/MS	C01152	HMDB00479		1.42		< 0.001	0.019
		imidazole lactate	LC/MS pos	C05568	HMDB02320		3.44		0.0015	0.0335
	Lysine metabolism	cadaverine	GC/MS	C01672	HMDB02322		0.51		0.1833	0.279
		lysine	GC/MS	C00047	HMDB00182		0.37		0.1861	0.2792
		pipecolate	GC/MS	C00408	HMDB00070		1.09		0.2458	0.3205
		N2-acetyllysine	LC/MS pos	C12989			1.13		0.2167	0.3061
	Phenylalanine & tyrosine metabolism	phenyllactate (PLA)	LC/MS neg	C05607	HMDB00779		0.69		0.3225	0.3742
		phenylalanine	LC/MS pos	C00079	HMDB00159		0.4		0.1857	0.2792
		p-cresol sulfate	LC/MS neg	C01468			1.27		0.9121	0.6042
		tyrosine	LC/MS pos	C00082	HMDB00158		0.39		0.3202	0.3742
		3-(4-hydroxyphenyl)lactate	GC/MS	C03672	HMDB00755		0.94		0.9784	0.6249
		tyramine	LC/MS pos	C00483	HMDB00306		0.99		0.9983	0.6267
		homovanillate (HVA)	GC/MS	C05582	HMDB00118		1.11		0.4333	0.432
		4-hydroxyphenylacetate	GC/MS	C00642	HMDB00020		0.98		0.8189	0.5765
		3-hydroxyphenylacetate	GC/MS	C05593	HMDB00440		1.18		0.268	0.3328
		N-acetyltyrosine	LC/MS neg		HMDB00866		1.12		0.9221	0.6042
		phenylacetylglycine	LC/MS neg	C05598	HMDB00821		1.05		0.6399	0.5202
		phenylacetylglutamine	LC/MS pos	C05597	HMDB06344		1.35		0.1279	0.2377
		2-(4-hydroxyphenyl)propionate	LC/MS neg	C03080			1.46		0.4366	0.4331
		3-(3-hydroxyphenyl)propionate	LC/MS neg	C11457	HMDB00375		0.55		0.2304	0.3146
		phenol sulfate	LC/MS neg	C02180			0.9		0.5802	0.505
	Tryptophan metabolism	xanthurenate	LC/MS neg	C02470	HMDB00881		1.14		0.2944	0.3557
		kynurenate	LC/MS neg	C01717	HMDB00715		1.05		0.6848	0.5319
		tryptophan	LC/MS pos	C00078	HMDB00929		0.31		0.2068	0.2965
		indolelactate	GC/MS	C02043	HMDB00671		1.48		0.0464	0.1538
		indoleacetate	LC/MS pos	C00954	HMDB00197		1.06		0.6288	0.5156
		C-glycosyltryptophan	LC/MS pos				1.46		0.0022	0.0396
		5-hydroxyindoleacetate	GC/MS	C05635	HMDB00763		1.11		0.2848	0.3508
		picolinate	GC/MS	C10164	HMDB02243		0.9		0.2436	0.319
		3-indoxyl sulfate	LC/MS neg		HMDB00682		0.98		0.7567	0.5612
	Valine, leucine and isoleucine metabolism	levulinate (4-oxovalerate)	LC/MS neg		HMDB00720		0.71		0.0989	0.2158
		beta-hydroxyisovalerate	LC/MS neg		HMDB00754		1.32		0.2534	0.326
		isoleucine	LC/MS pos	C00407	HMDB00172		0.47		0.19	0.2811
		leucine	LC/MS pos	C00123	HMDB00687		0.25		0.1628	0.2708
		3-methylglutarate	GC/MS		HMDB00752		1.58		0.018	0.1141
		methylsuccinate	GC/MS		HMDB01844		2.78		0.0477	0.1546
		N-acetylleucine	LC/MS pos	C02710	HMDB11756		0.45		0.0066	0.0707
		N-acetylisoleucine	LC/MS neg				0.77		0.1518	0.2642
		tigloylglycine	LC/MS pos		HMDB00959		1.14		0.5222	0.4838
		valine	GC/MS	C00183	HMDB00883		0.35		0.1833	0.279
		2-hydroxyisobutyrate	GC/MS		HMDB00729		1.15		0.1818	0.279
		3-hydroxyisobutyrate	GC/MS	C01188	HMDB00336		1.06		0.7179	0.5429
		3-hydroxy-2-ethylpropionate	GC/MS		HMDB00396		1.28		0.1459	0.2582
		isovalerylglycine	LC/MS neg		HMDB00678		1.15		0.2408	0.319
		2-methylbutyroylcarnitine	LC/MS pos		HMDB00378		0.83		0.989	0.6249
		2-methylbutyrylglycine	LC/MS neg		HMDB00339		0.77		0.0142	0.1052
		hydroxyisovaleroyl carnitine	LC/MS pos				0.71		0.117	0.2286
		isobutyrylglycine	LC/MS pos		HMDB00730		0.97		0.7455	0.5579
	Cysteine, methionine, SAM, taurine metabolism	N-formylmethionine	LC/MS neg	C03145	HMDB01015		1.17		0.3151	0.3715
		hypotaurine	GC/MS	C00519	HMDB00965		1.45		0.0058	0.067
		taurine	GC/MS	C00245	HMDB00251		1.01		0.8632	0.5926
	Urea cycle; arginine-, proline-, metabolism	N-acetylarginine	LC/MS pos	C02562	HMDB04620		1.35		0.1116	0.2263
		ornithine	GC/MS	C00077	HMDB03374		0.96		0.86	0.5926
		urea	GC/MS	C00086	HMDB00294		0.94		0.6904	0.5319
		proline	LC/MS pos	C00148	HMDB00162		0.74		0.6259	0.5156
		5-aminovalerate	GC/MS	C00431	HMDB03355		1.08		0.7736	0.5615
		stachydrine	LC/MS pos	C10172	HMDB04827		1.01		0.8959	0.6042
		homostachydrine	LC/MS pos	C08283	HMDB04827		0.67		0.0183	0.1141
	Creatine metabolism	creatine	LC/MS pos	C00300	HMDB00064		3.35		0.0529	0.1639
		creatinine	LC/MS pos	C00791	HMDB00562		1.15		0.6424	0.5202
	Polyamine metabolism	putrescine	GC/MS	C00134	HMDB01414		0.86		0.2431	0.319
		spermidine	LC/MS pos	C00315	HMDB01257		0.37		0.0936	0.2143
	Guanidino and acetamido metabolism	4-guanidinobutanoate	LC/MS pos	C01035	HMDB03464		1.06		0.8652	0.5926
		4-acetamidobutanoate	LC/MS pos	C02946	HMDB03681		0.98		0.7737	0.5615
	Glutathione metabolism	5-oxoproline	LC/MS neg	C01879	HMDB00267		1.16		0.22	0.3077
Peptide	Dipeptide	glycylproline	LC/MS pos		HMDB00721		0.74		0.2341	0.3154
		pro-hydroxy-pro	GC/MS		HMDB06695		0.82		0.0026	0.0412
Carbohydrate	Aminosugars metabolism	glucosamine	GC/MS	C00329	HMDB01514		1.17		0.4435	0.4361
		N-acetylglucosamine 6-sulfate	LC/MS neg		HMDB00841		1.19		0.3658	0.3939
		erythronate	GC/MS	C01620	HMDB00613		1.41		0.0036	0.0499
		N-acetylneuraminate	LC/MS pos	C00270	HMDB00230		1.09		0.6903	0.5319
		fucose	GC/MS	C00382	HMDB00174		1.26		0.2481	0.322
	Fructose, mannose, galactose, starch, and sucrose metabolism	fructose	GC/MS	C00095	HMDB00660		0.92		0.6856	0.5319
		galactitol (dulcitol)	GC/MS	C01697	HMDB00107		1.17		0.4466	0.4362
		galactose	GC/MS	C01662	HMDB00143		0.75		0.7096	0.5396
		mannitol	GC/MS	C00392	HMDB00765		1.46		0.0208	0.1141
		mannose	GC/MS	C00159	HMDB00169		0.97		0.8706	0.593
		sorbitol	GC/MS	C00794	HMDB00247		1.23		0.5508	0.4947
	Glycolysis, gluconeogenesis, pyruvate metabolism	2-isopropylmalate	LC/MS neg	C02504	HMDB00402		1.65		0.0988	0.2158
		glucose	GC/MS	C00293	HMDB00122		1.12		0.5918	0.5073
		lactate	GC/MS	C00186	HMDB00190		0.99		0.9063	0.6042
		glucuronate	GC/MS	C00191	HMDB00127		0.78		0.5583	0.4973
	Nucleotide sugars, pentose metabolism	arabitol	GC/MS	C00474	HMDB01851		1.29		0.0331	0.1325
		ribitol	GC/MS	C00474	HMDB00508		1.27		0.0212	0.1141
		threitol	GC/MS	C16884	HMDB04136		1.01		0.9737	0.6248
		gluconate	GC/MS	C00257	HMDB00625		1.67		0.1405	0.2514
		ribose	GC/MS	C00121	HMDB00283		1.03		0.9812	0.6249
		xylitol	GC/MS	C00379	HMDB00568		1.08		0.4077	0.4185
		arabinose	GC/MS	C00181	HMDB00646		1.13		0.63	0.5156
		xylose	GC/MS	C00181	HMDB00098		1.05		0.9165	0.6042
Energy	Krebs cycle	citrate	GC/MS	C00158	HMDB00094		2.02		0.0961	0.2157
		cis-aconitate	LC/MS neg	C00417	HMDB00072		1.14		0.3985	0.4185
		isocitrate	LC/MS pos	C00311	HMDB00193,HMDB01874		1.51		0.1079	0.2252
		tricarballylate	GC/MS				1.33		0.0906	0.2126
		alpha-ketoglutarate	GC/MS	C00026	HMDB00208		2.28		0.2298	0.3146
		succinate	GC/MS	C00042	HMDB00254		1.65		0.0918	0.2133
		succinylcarnitine	LC/MS pos				1.04		0.8317	0.5788
		fumarate	GC/MS	C00122	HMDB00134		1.33		0.163	0.2708
		mesaconate (methylfumarate)	GC/MS	C01732	HMDB00749		1.24		0.1678	0.2716
		malate	GC/MS	C00149	HMDB00156		3.45		0.0299	0.1247
Lipid	Short chain fatty acid	3-methyladipate	LC/MS neg		HMDB00555		2.58		< 0.001	0.0068
	Fatty acid, monohydroxy	5-hydroxyhexanoate	LC/MS neg		HMDB00525		1.46		0.0886	0.2111
		3-hydroxysebacate	LC/MS neg		HMDB00350		0.67		0.0223	0.1141
	Fatty acid, dicarboxylate	2-hydroxyglutarate	GC/MS	C02630	HMDB00606		1.93		0.2533	0.326
		pimelate (heptanedioate)	GC/MS	C02656	HMDB00857		1.46		0.0039	0.0515
		suberate (octanedioate)	LC/MS neg	C08278	HMDB00893,HMDB00837		0.51		< 0.001	0.005
		4-octenedioate	GC/MS		HMDB04982		1.3		0.1404	0.2514
		azelate (nonanedioate)	LC/MS neg	C08261	HMDB00784		2		0.0047	0.0588
		2-hydroxyadipate	GC/MS	C02360	HMDB00368,HMDB00321		1.57		0.0136	0.103
	Fatty acid metabolism (also BCAA metabolism)	butyrylglycine	LC/MS neg		HMDB00808		1.31		0.0348	0.1325
	Fatty acid metabolism	valerylglycine	LC/MS pos		HMDB00927		1.23		0.3664	0.3939
		hexanoylglycine	LC/MS neg		HMDB00701		1.68		0.0036	0.0499
	Carnitine metabolism	carnitine	LC/MS pos	C00487	HMDB00062		0.87		0.4078	0.4185
		3-dehydrocarnitine	LC/MS pos	C02636			0.52		0.0106	0.0898
		acetylcarnitine	LC/MS pos				0.81		0.321	0.3742
		2-methylmalonyl carnitine	LC/MS pos				1.12		0.5823	0.5053
	Bile acid metabolism	cholate	LC/MS neg	C00695	HMDB00619		111.7		0.013	0.1016
	Glycerolipid metabolism	ethanolamine	GC/MS	C00189	HMDB00149		1.47		0.1671	0.2716
		glycerol 3-phosphate (G3P)	GC/MS	C00093	HMDB00126		0.45		0.6428	0.5202
		glycerophosphorylcholine (GPC)	LC/MS pos				0.78		0.5802	0.505
	Inositol metabolism	myo-inositol	GC/MS	C00137	HMDB00211		0.72		0.7577	0.5612
		pinitol	GC/MS				1.45		0.6654	0.5296
		scyllo-inositol	GC/MS	C06153	HMDB06088		0.74		0.6792	0.5319
	Mevalonate metabolism	mevalonate	LC/MS neg	C02104,C00418	HMDB00227		1.39		0.3464	0.3853
Nucleotide	Purine metabolism, (hypo)xanthine/inosine containing	inosine	LC/MS neg	C00294	HMDB00195		0.95		0.9023	0.6042
	Purine metabolism, adenine containing	adenosine	LC/MS pos	C00212	HMDB00050		1.49		0.0793	0.2002
		1-methyladenine	LC/MS pos	C02216			1.17		0.2164	0.3061
		N1-methyladenosine	LC/MS pos	C02494	HMDB03331		1.07		0.6533	0.5243
		adenosine 3',5'-cyclic monophosphate (cAMP)	LC/MS pos	C00575	HMDB00058		1.15		0.4019	0.4185
	Purine metabolism, guanine containing	7-methylguanine	LC/MS pos	C02242	HMDB00897		1.26		0.0644	0.1808
		guanidine	GC/MS		HMDB01842		1.12		0.4804	0.4568
		N1-methylguanosine	LC/MS pos		HMDB01563		0.86		0.4375	0.4331
		N2,N2-dimethylguanosine	LC/MS pos		HMDB04824		0.66		0.0222	0.1141
		N6-carbamoylthreonyladenosine	LC/MS pos				1.26		0.1173	0.2286
	Purine metabolism, urate metabolism	urate	LC/MS neg	C00366	HMDB00289		1.15		0.3322	0.3768
		allantoin	GC/MS	C02350	HMDB00462		1.05		0.9872	0.6249
	Pyrimidine metabolism, cytidine containing	3-methylcytidine	LC/MS pos				1.12		0.3303	0.3761
		5-methylcytidine	LC/MS pos		HMDB00982		0.91		0.4709	0.4508
		N4-acetylcytidine	LC/MS neg		HMDB05923		1.05		0.8229	0.5765
		2'-deoxycytidine	LC/MS pos	C00881	HMDB00014		0.82		0.1635	0.2708
		cytosine	GC/MS	C00380	HMDB00630		1.07		0.8927	0.6037
	Pyrimidine metabolism, orotate containing	orotate	GC/MS	C00295	HMDB00226		0.99		0.8376	0.5815
	Pyrimidine metabolism, thymine containing; Valine, leucine and isoleucine metabolism/	3-aminoisobutyrate	GC/MS	C05145,C03284	HMDB03911		0.95		0.7319	0.5506
	Pyrimidine metabolism, uracil containing	uracil	GC/MS	C00106	HMDB00300		0.9		0.2423	0.319
		5,6-dihydrouracil	GC/MS	C00429	HMDB00076		1.07		0.6752	0.5319
		pseudouridine	LC/MS neg	C02067	HMDB00767		1.1		0.3273	0.3742
Cofactors and vitamins	Ascorbate and aldarate metabolism	gulono-1,4-lactone	GC/MS	C01040	HMDB03466		1.31		0.1617	0.2708
		ascorbate (Vitamin C)	GC/MS	C00072	HMDB00044		0.87		0.406	0.4185
		glucarate (saccharate)	GC/MS	C00818	HMDB00663		2		0.117	0.2286
		dihydrobiopterin	LC/MS pos	C02953	HMDB00038		0.9		0.8299	0.5788
	Nicotinate and nicotinamide metabolism	nicotinamide riboside	LC/MS pos	C03150	HMDB00855		1.14		0.5939	0.5073
		quinolinate	GC/MS	C03722	HMDB00232		1.11		0.6054	0.513
		1-methylnicotinamide	LC/MS pos	C02918	HMDB00699		0.7		0.3417	0.3831
		trigonelline (N'-methylnicotinate)	LC/MS pos	C01004	HMDB00875		0.91		0.5518	0.4947
	Pantothenate and CoA metabolism	pantothenate	LC/MS neg	C00864	HMDB00210		0.87		0.1907	0.2811
	Riboflavin metabolism	riboflavin (Vitamin B2)	LC/MS pos	C00255	HMDB00244		1.97		< 0.001	0.0027
	Vitamin B6 metabolism	pyridoxate	LC/MS neg	C00847	HMDB00017		0.97		0.712	0.5398
Xenobiotics	Benzoate metabolism	hippurate	LC/MS neg	C01586	HMDB00714		0.76		0.1696	0.2716
		2-hydroxyhippurate (salicylurate)	LC/MS neg	C07588	HMDB00840		1.21		0.6245	0.5156
		4-hydroxyhippurate	LC/MS neg				1.28		0.1461	0.2582
		4-hydroxymandelate	GC/MS	C03198	HMDB00822		1.18		0.0691	0.1895
		catechol sulfate	LC/MS neg	C00090			1.12		0.9924	0.6257
		3-hydroxybenzoate	GC/MS	C00587	HMDB02466		0.7		0.2639	0.3321
	Chemical	glycolate (hydroxyacetate)	GC/MS	C00160	HMDB00115		0.77		0.0213	0.1141
		iminodiacetate (IDA)	GC/MS		HMDB11753		1.11		0.8658	0.5926
		glycerol 2-phosphate	GC/MS	C02979	HMDB02520		0.64		0.6281	0.5156
	Drug	citramalate	GC/MS	C02612	HMDB00426		0.7		0.1174	0.2286
		hydroquinone sulfate	LC/MS neg	C00530	HMDB02434		1.15		0.4685	0.4499
	Food component/Plant	daidzin	LC/MS pos	C10216			0.98		0.9079	0.6042
		daidzein	LC/MS neg	C10208	HMDB03312		2.46		0.3338	0.3772
		genistein	LC/MS neg	C06563	HMDB03217		2.43		0.4389	0.4331
		equol	GC/MS				0.39		0.5705	0.5009
	Xanthine metabolism	1-methylurate	LC/MS neg		HMDB03099		1.09		0.5339	0.4883
	Sugar, sugar substitute, starch	erythritol	GC/MS	C00503	HMDB02994		1.25		0.0567	0.1708
